# Supplementary material for: Elevated Circulating Extracellular Vesicles as Prognostic Biomarkers in Cervical Cancer Progression
Source: Biomedicines. 2026 Jun 30;14(7):1492. doi: 10.3390/biomedicines14071492 (PMC13404281; doi:10.3390/biomedicines14071492)
Supplement: Supplementary file 1 [file biomedicines-14-01492-s001.zip]

Archive with 4 entries (4 files):
- biomedicines-3674133-Suplementary_Tables.pdf
- biomedicines-3674133-Supplementary_Figures.pdf
- Supplementary Figures S2 and S3.pdf
- Legends for Supplementary Figuress 2 and 3docx.pdf
